# Supplementary material for: Oxidized Mitochondrial DNA Engages TLR9 to Activate the NLRP3 Inflammasome in Myelodysplastic Syndromes
Source: Int J Mol Sci. 2023 Feb 15;24(4):3896. doi: 10.3390/ijms24043896 (PMC9966808; doi:10.3390/ijms24043896)
Supplement: Supplementary file 1 [file ijms-24-03896-s001.zip]

Archive with 1 entries (1 files):
- ijms-2112604-supplementary.pdf
